# Supplementary material for: Exercise type and settings, quality of life, and mental health in coronary artery disease: a network meta-analysis
Source: Eur Heart J. 2025 Jan 15;46(23):2186–201. doi: 10.1093/eurheartj/ehae870 (PMC12167663; doi:10.1093/eurheartj/ehae870)
Supplement: ehae870_Supplementary_Data [file ehae870_supplementary_data.zip]

Archive with 4 entries (4 files):
- Supplemental File 1. Methods_Search strategy.docx
- Supplemental File 3. Tables figures_part 1_R1_clean.docx
- Supplemental File 3. Tables figures_part 2_R1_clean.docx
- Supplemental_File_2_Extended_Methods_R2.docx
